# Supplementary material for: An Environmental Scan of Services for Adolescents and Young Adults Diagnosed with Cancer Across Canadian Pediatric and Adult Tertiary Care Centres
Source: Curr Oncol. 2026 Jan 24;33(2):68. doi: 10.3390/curroncol33020068 (PMC12940081; doi:10.3390/curroncol33020068)
Supplement: Supplementary file 1 [file curroncol-33-00068-s001.zip]

Archive with 1 entries (1 files):
- curroncol-4062365-supplementary.pdf
